# Supplementary material for: A haploid pseudo-chromosome genome assembly for a keystone sagebrush species of western North American rangelands
Source: G3 (Bethesda). 2022 May 14;12(7):jkac122. doi: 10.1093/g3journal/jkac122 (PMC9258541; doi:10.1093/g3journal/jkac122)
Supplement: jkac122_Supplemental_Table_1 [file jkac122_supplemental_table_1.xlsx]

## Sheet: Sheet1
Supplemental Table 1. Summary of Asteraceae genome assemblies available from NCBI.
Species	Cultivar	Isolate	Subfamily	Tribe	Assembly Level	Total Assembly Length (bp)	N50	L50	BioSample	BioProject
Helianthus annus	XRQ/B		Asteroideae	Heliantheae	Chromosome	3010047587	176490873	8	SAMN05868438	PRJNA345532
Lactuca sativa	Salinas		Cichorioideae	Cichorieae	Chromosome	2391578241	1769135	386	SAMN01730979	PRJNA173551
Lactuca saligna			Cichorioideae	Cichorieae	Chromosome	2165762035	238633233	4	SAMEA6426157	PRJEB35809
Mikania micrantha			Asteroideae	Eupatorieae	Chromosome	1790643622	86674320	9	SAMN11180626	PRJNA528368
Cynara cardunclusus var. scolymus		2C	Carduoideae	Cynareae	Chromosome	725197765	125941	1408	SAMN03402638	PRJNA238069
Erigeron canadensis		Cc75	Asteroideae	Astereae	Chromosome	426376474	45539152	5	SAMN13170886	PRJNA586872
Artemisia annua	Youqin		Asteroideae	Anthemideae	Scaffold	1793396406	104858	5093	SAMN03465088	PRJNA280557
Carthamus tinctorius	AC SUNSET		Carduoideae	Cynareae	Scaffold	661937708	3565	47932	SAMN04523257	PRJNA313459
Stevia rebaudiana		VGN1BUR7E3	Asteroideae	Eupatorieae	Scaffold	411383069	37276437	3	SAMN08623677	PRJNA436363
Chrysanthemum seticuspe	Gojo-0		Asteroideae	Anthemideae	Scaffold	3045425808	347130978	5	SAMD00141097	PRJDB7468
Artemisia tridentata subsp. tridentata		IDT-2	Asteroideae	Anthemideae	Scaffold	4504494253	3475	324180	SAMN18747788	PRJNA722258
Flaveria robusta			Asteroideae	Tageteae	Scaffold	518930416	29671	4795	SAMD00141470	PRJDB7502
Flaveria bidentis			Asteroideae	Tageteae	Scaffold	1020231419	8437	31766	SAMD00141467	PRJDB7502
Centrapalus pauciflorus		104	Vernonioideae	Vernonieae	Scaffold	1353878588	328614	1086	SAMN11585524	PRJNA551419
Flaveria brownii			Asteroideae	Tageteae	Scaffold	924089419	4600	53768	SAMD00141468	PRJDB7502
Flaveria floridana			Asteroideae	Tageteae	Scaffold	1591331461	2917	130100	SAMD00141469	PRJDB7502
Lactuca sativa			Cichorioideae	Cichorieae	Scaffold	2224429638	35921	16467	SAMEA104432170	PRJEB21679
Lactuca sativa		cv. Tizian	Cichorioideae	Cichorieae	Scaffold	1975250349	31632	16678	SAMEA104153304	PRJEB21679
Artemisia annua	Huhao 1#		Asteroideae	Anthemideae	Scaffold	1792856094	104891	5090	SAMN08125514	PRJNA416223
Chrysanthemum seticuspe	Aev2S5		Asteroideae	Anthemideae	Scaffold	2721839164	44741	17539	SAMD00074442	PRJDB5536
Silybum marianum		LBBE	Carduoideae	Cynareae	Contig	1477574977	6967	62116	SAMN04161469	PRJNA251972
Silphium perfoliatum			Asteroideae	Heliantheae	Contig	121712148	125	400513	SAMEA4888311	PRJEB28201
Lactuca sativa	Salinas		Cichorioideae	Cichorieae	Contig	1133657130	2172	140873	SAMN00727718	PRJNA68025
Erigeron canadensis	TN-R		Asteroideae	Astereae	Contig	326165195	20748	5126	SAMN02798061	PRJNA248374
